# Supplementary material for: Density of Key-Species Determines Efficiency of Macroalgae Detritus Uptake by Intertidal Benthic Communities
Source: PLoS One. 2016 Jul 14;11(7):e0158785. doi: 10.1371/journal.pone.0158785 (PMC4945087; doi:10.1371/journal.pone.0158785)
Supplement: S1 Table — (XLSX) [file pone.0158785.s002.xlsx]

## Sheet: Table S1
site	core	Austrovenus stutchburyi	Macomona lilana	Nucula sp	Scoloplos cylindrifer	Orbinia papillosa	Naineris sp.	Prinospio aucklandia	Scolecolepides benhami	Scolelepis sp.	Boccardia syrtis	Aonides trifada	Heteromastus filiformis	Heteromastus sp	oligochaetes	Nereis sp.	Chaetoparia	Magelona dakini	Parawaldeckia sp	Phoxocephalidae	Nemertins	Halicarcinus juvenile	Edwardsia sp	Antheoplura aueroradiata	barnacle	maldanid	limpet	Cominella glandiforme	Zeucumanthis lutulentus	Diloma subrostrata	Heterosquila	Paradeneis lyra	Capitella sp	Micropthalmus	Cirrolanidae
Austrovenus	1	13	2	2	19	2	0	35	0	2	1	0	21	1	0	11	1	0	10	3	0	0	0	66	7	0	0	3	1	0	0	0	0	0	0
Austrovenus	2	16	2	3	17	2	0	32	0	1	0	2	33	6	0	18	2	0	5	7	3	1	0	65	4	0	0	0	4	0	0	0	0	0	0
Austrovenus	3	18	6	1	8	0	1	2	0	0	0	1	6	1	0	2	0	0	7	0	1	0	0	49	0	0	1	0	2	0	0	0	0	0	0
Austrovenus	4	9	3	1	22	1	0	1	0	0	0	0	5	0	0	8	1	0	11	0	0	1	0	20	0	0	0	1	6	1	0	0	0	0	0
Austrovenus	5	23	6	0	17	3	4	13	0	0	0	3	7	1	0	2	0	4	3	1	4	0	1	43	3	1	0	0	0	0	0	0	0	0	0
Austrovenus	6	15	2	4	10	0	0	31	0	2	0	0	21	1	0	8	1	0	9	3	2	1	1	46	1	0	0	3	0	0	0	0	0	0	0
Austrovenus	7	1	4	0	16	3	0	46	0	1	0	3	16	2	0	8	0	1	0	0	4	0	0	0	0	0	0	1	0	0	0	0	0	0	0
Austrovenus	8	14	6	1	4	0	0	43	0	1	0	5	28	1	0	8	0	0	9	2	3	0	0	23	0	0	0	2	1	0	0	0	0	0	0
Austrovenus	9	20	4	4	17	2	0	22	0	1	0	4	21	2	0	16	3	1	14	11	3	1	2	59	4	0	0	2	0	0	0	0	0	0	0
Austrovenus	10	3	5	0	3	2	0	13	1	5	0	1	12	1	0	6	0	0	3	0	1	1	1	5	0	0	0	0	1	0	0	0	0	0	0
Austrovenus	11	11	2	6	5	8	0	38	1	2	0	1	27	1	0	1	1	1	12	8	4	0	0	42	5	0	0	0	2	0	0	0	0	0	0
Austrovenus	12	5	2	1	28	6	0	5	0	2	0	0	2	0	0	11	1	0	7	4	2	0	1	19	0	0	0	0	0	0	0	0	0	0	0
Austrovenus	13	5	6	1	30	2	0	15	0	1	0	0	3	1	0	1	1	0	6	2	1	0	0	15	0	0	1	1	0	0	0	0	0	0	0
Austrovenus	14	2	3	1	13	4	0	13	0	1	0	4	13	0	0	15	0	6	0	3	1	0	0	2	0	0	0	0	1	0	0	0	0	0	0
Austrovenus	15	6	9	0	7	2	1	39	0	2	0	2	9	0	0	9	0	0	5	2	1	0	1	14	0	1	0	0	2	0	0	0	0	0	0
Austrovenus	16	7	2	1	9	4	1	16	1	0	0	0	11	0	0	7	0	0	3	1	5	0	0	24	0	0	0	2	0	1	0	0	0	0	0
Austrovenus	17	2	7	2	9	0	2	3	0	2	0	2	3	0	0	7	0	0	0	1	0	0	1	10	0	0	0	0	0	0	0	0	0	0	0
Austrovenus	18	1	2	0	6	0	0	32	0	0	0	0	6	0	0	8	0	0	3	0	6	0	3	2	0	0	0	0	0	0	0	0	0	0	0
Austrovenus	19	3	8	0	8	2	0	18	1	1	0	3	5	1	0	7	0	3	0	6	11	0	0	7	0	0	0	0	0	0	0	0	0	0	0
Austrovenus	20	12	0	0	24	0	1	36	1	3	0	2	15	1	0	10	1	0	8	3	10	0	0	20	0	0	0	1	1	0	0	0	0	0	0
Austrovenus	21	9	0	1	3	0	1	26	2	3	0	1	8	0	0	9	2	3	7	5	4	0	0	27	1	0	0	0	0	0	0	0	0	0	0
Austrovenus	22	3	0	1	15	1	0	62	0	1	0	0	11	5	0	5	0	0	4	2	0	2	0	14	2	0	0	1	0	0	0	0	0	0	0
Austrovenus	23	1	3	1	3	1	0	14	1	0	0	2	4	0	0	16	0	0	0	2	7	0	0	0	0	0	0	2	0	0	0	0	0	0	0
Austrovenus	24	12	5	3	11	2	0	28	3	2	0	0	16	0	0	8	1	0	3	4	9	0	0	43	2	0	0	1	2	0	0	0	0	0	0
Austrovenus	25	2	1	0	17	0	0	26	2	2	0	0	12	2	0	17	0	0	2	3	5	0	1	5	0	0	0	0	0	0	0	0	0	0	0
Austrovenus	26	2	5	0	21	0	1	21	0	0	0	2	7	0	0	4	0	0	0	2	4	0	0	1	0	0	0	0	0	0	0	0	0	0	0
Austrovenus	27	13	1	3	25	0	0	80	0	1	0	0	15	2	0	17	0	0	8	6	2	0	0	35	0	0	1	1	1	0	0	0	0	0	0
Austrovenus	28	9	4	0	8	1	1	23	0	3	1	0	22	1	0	4	1	1	4	1	7	0	0	15	0	0	1	2	0	0	0	0	0	0	0
Austrovenus	29	16	2	0	5	5	2	45	1	1	1	1	24	0	0	9	1	0	10	2	4	0	0	57	1	0	0	0	0	0	0	0	0	0	0
Austrovenus	30	1	2	6	13	0	1	16	1	1	0	2	6	4	0	1	0	0	1	0	1	0	0	0	1	0	0	0	0	0	0	0	0	0	0
Austrovenus	31	2	3	0	10	2	0	2	2	12	0	35	3	1	0	7	0	0	30	0	1	0	3	6	0	0	0	0	0	0	0	0	0	0	0
Austrovenus	32	2	7	0	13	1	0	11	2	10	8	44	2	2	1	3	0	0	19	1	1	0	4	7	0	0	0	0	0	0	0	0	0	0	0
Austrovenus	33	2	4	0	20	0	1	6	1	2	0	34	2	0	0	3	0	0	27	1	0	0	2	6	0	0	0	0	0	0	0	0	0	0	0
Austrovenus	34	2	4	0	11	1	1	12	2	13	0	52	2	0	2	1	0	0	22	0	7	0	3	10	0	1	0	0	2	0	0	0	0	0	0
Austrovenus	35	6	2	0	1	0	1	15	1	10	1	52	2	0	0	8	1	0	17	1	1	0	3	10	0	0	0	0	0	1	0	0	0	0	0
Austrovenus	36	1	4	0	13	0	2	3	2	16	2	43	0	0	0	1	0	0	17	0	6	0	4	2	0	0	0	0	0	0	0	0	0	0	0
Austrovenus	37	5	4	0	4	1	1	11	3	39	0	44	0	0	6	9	0	0	32	0	5	0	5	12	0	0	0	0	0	0	1	0	0	0	0
Austrovenus	38	6	5	0	6	1	0	11	1	21	0	38	5	0	0	2	0	0	28	0	0	0	3	8	0	0	0	0	0	0	0	0	0	0	0
Austrovenus	39	2	4	0	14	1	2	2	2	8	0	40	3	0	2	7	0	0	24	0	4	0	7	4	0	0	0	0	0	0	0	0	0	0	0
Austrovenus	40	2	5	0	9	0	1	28	1	34	0	43	0	0	5	0	0	0	43	0	1	0	1	1	0	0	0	1	0	0	0	2	2	0	0
Austrovenus	41	4	3	0	12	0	6	3	0	9	0	30	0	1	0	3	1	0	29	0	0	0	1	0	0	0	0	0	2	0	0	0	0	0	0
Macomona	42	0	0	0	0	0	4	0	1	11	0	0	0	0	16	3	0	0	0	0	1	0	4	0	0	0	0	0	0	0	0	0	0	0	0
Macomona	43	0	2	0	3	0	8	0	1	2	0	0	0	1	6	2	0	0	0	0	1	0	4	0	0	0	0	0	0	0	0	0	0	0	0
Macomona	44	0	1	0	7	0	15	2	2	1	0	0	0	1	17	2	0	0	0	0	1	0	4	0	0	0	0	0	0	0	0	0	0	0	0
Macomona	45	0	6	0	5	0	12	0	0	5	0	0	0	0	1	0	0	0	0	0	1	0	8	0	0	0	0	0	0	0	0	0	0	0	0
Macomona	46	0	5	0	1	0	1	0	0	5	0	0	0	0	4	4	0	0	1	0	2	0	2	0	0	0	0	0	0	0	0	0	0	0	0
Macomona	47	1	6	0	3	0	10	0	0	5	0	0	0	0	1	4	0	0	1	0	0	0	1	0	0	0	0	0	0	0	0	0	0	0	0
Macomona	48	2	0	0	2	0	4	1	0	0	0	0	0	0	9	7	0	0	1	0	0	0	4	0	0	0	0	0	0	0	0	0	0	1	0
Macomona	49	2	5	0	0	0	12	0	0	1	0	0	0	0	8	2	0	0	0	0	1	0	2	0	0	0	0	0	0	0	0	0	0	0	0
Macomona	50	1	2	0	6	0	19	0	1	5	0	0	0	0	66	4	0	0	0	0	1	0	0	0	0	0	0	0	0	0	0	0	0	0	0
Macomona	51	1	7	0	6	0	4	0	0	12	0	0	0	0	3	1	0	0	0	0	1	0	2	0	0	0	0	0	0	0	0	0	0	0	0
Macomona	52	1	6	0	9	0	6	0	1	5	0	0	0	0	7	2	0	0	0	0	3	0	6	0	0	0	0	0	1	0	0	0	0	0	0
Macomona	53	0	7	0	4	0	26	0	0	14	0	0	0	0	14	7	0	0	0	0	0	0	1	0	0	0	0	0	0	0	0	0	0	0	0
Macomona	54	0	6	0	23	0	15	0	0	3	0	0	0	0	3	4	0	0	1	0	0	0	8	0	0	0	0	0	0	0	0	0	0	0	0
Macomona	55	0	5	0	5	0	19	0	0	14	0	0	0	0	6	4	0	0	0	0	0	0	0	0	0	0	0	0	0	0	0	0	0	0	0
Macomona	56	0	1	0	0	0	33	0	2	8	0	0	0	0	1	7	0	0	0	0	0	0	7	0	0	0	0	0	0	0	0	0	0	0	0
Macomona	57	0	2	0	0	0	21	0	0	3	0	0	0	0	18	5	0	0	1	0	2	0	4	0	0	0	0	0	0	0	0	0	0	0	0
Macomona	58	0	3	0	11	0	14	0	0	4	0	0	0	0	2	7	0	0	0	0	3	0	8	0	0	0	0	1	0	0	0	0	0	0	0
Macomona	59	1	6	0	4	0	11	0	0	12	0	0	0	1	11	1	0	0	2	0	0	0	1	0	0	0	0	4	0	0	0	0	0	0	0
Macomona	60	0	6	0	9	0	6	0	1	10	0	0	0	1	4	4	0	0	0	0	1	0	7	0	0	0	0	0	2	0	0	0	0	0	0
Macomona	61	0	3	0	9	0	28	0	2	8	0	0	0	0	3	1	0	0	1	0	2	0	9	0	0	0	0	0	0	0	0	0	0	0	0
Macomona	62	0	4	0	1	0	19	0	0	6	0	0	0	0	2	3	0	0	0	0	2	0	3	0	0	0	0	0	1	0	0	0	0	0	0
Macomona	63	0	1	0	22	0	13	0	0	7	0	0	0	0	3	3	0	0	0	0	3	0	1	0	0	0	0	0	0	0	0	0	0	0	0
Macomona	64	1	5	0	9	0	18	0	1	9	0	0	0	0	4	14	0	0	1	0	0	0	5	0	0	0	0	0	0	0	0	0	0	0	0
Macomona	65	0	1	0	2	0	6	0	0	11	0	0	0	0	5	5	0	0	2	0	0	0	8	0	0	0	0	0	0	0	0	0	0	0	0
Macomona	66	1	0	0	0	0	33	0	0	3	0	0	0	0	3	4	0	0	1	0	1	0	6	0	0	0	0	1	0	0	0	0	0	0	0
Macomona	67	2	1	0	2	0	16	0	0	3	0	0	0	0	1	1	0	0	1	0	4	0	3	0	0	0	0	2	0	0	0	0	0	0	1
Macomona	68	0	5	0	5	0	21	0	1	2	0	0	0	0	0	2	0	0	0	0	4	0	5	0	0	0	0	0	0	0	0	0	0	0	0
Macomona	69	0	3	0	10	1	16	0	0	5	0	0	0	0	3	3	0	0	0	0	0	0	3	0	0	0	0	0	0	0	0	0	0	0	0
Macomona	70	0	5	0	12	0	10	1	0	3	0	0	0	0	2	6	0	0	2	0	0	0	4	0	0	0	0	0	1	0	0	0	0	0	0
