# Supplementary material for: Density of Key-Species Determines Efficiency of Macroalgae Detritus Uptake by Intertidal Benthic Communities
Source: PLoS One. 2016 Jul 14;11(7):e0158785. doi: 10.1371/journal.pone.0158785 (PMC4945087; doi:10.1371/journal.pone.0158785)
Supplement: S2 Table — (XLSX) [file pone.0158785.s003.xlsx]

## Sheet: Sheet1
site	core	Austrovenus stutchburyi	Macomona lilana	Nucula sp	Scoloplos cylindrifer	Orbinia papillosa	Naineris sp.	Prinospio aucklandia	Scolecolepides benhami	Scolelepis sp.	Aonides trifada	Heteromastus filiformis	Heteromastus sp	oligochaetes	Nereis sp.	Chaetoparia	Magelona dakini	Parawaldeckia sp	Phoxocephalidae	Nemertins	Edwardsia sp	Antheoplura aueroradiata	juvenile S. cylindrifer
Austrovenus	1	359.01	145.63	3.92	50	2.35223	0	3.2725	0	0.066	0	5.44727	0.125	0	3.3	0.125	0	2.7	0.48	0	0	105.6	0
Austrovenus	2	482.66	0	13.245	183.662	1.8899	0	3.584	0	0.033	0.310404	8.36	0.75	0	3	0.25	0	1.35	1.12	9	0	104	0.089
Austrovenus	3	424.934	306.565	5.72	49.132	0	0.19	0.157332	0	0	0.155202	4.38	0.125	0	0.6	0	0	1.89	0	3	0	78.4	0.178
Austrovenus	4	234.447	0	7.39	147.396	1.69	0	0.0786659	0	0	0	0.978571	0	0	2.4	0.125	0	2.97	0	0	0	32	0.445
Austrovenus	5	767.33	467.792	0	25	5	0.76	0.832	0	0	0.465606	2.17	0.125	0	0.78892	0	0.5	0.81	0.16	12	0.81	68.8	0.445
Austrovenus	6	443.68	0	6.44	36.849	0	0	2.356	0	0.066	0	4.63	0.125	0	2.72563	0.125	0	2.43	0.48	6	0.81	73.6	0.3115
Austrovenus	7	0	150.738	0	222.75	2.63792	0	3.61863	0	0.033	0.465606	2.61333	0.25	0	2.78228	0	0.125	0	0	12	0	0	0.089
Austrovenus	8	325.17	286.108	4.19333	0	0	0	3.397	0	0.033	0.77601	14.5185	0.125	0	1.28338	0	0	2.43	0.32	9	0	36.8	0.178
Austrovenus	9	746.47	286.108	8.44	50	2.72297	0	0.902	0	0.033	0.620808	4.34	0.25	0	3	0.375	0.125	3.78	1.76	9	1.62	94.4	0
Austrovenus	10	167.42	234.38	0	0	2.99121	0	1.02266	1.36	0.165	0.155202	3.70154	0.125	0	1.8	0	0	0.81	0	3	0.81	8	0.1335
Austrovenus	11	296.78	83.1465	14.88	25	1.59259	0	1.71	1.36	0.066	0.155202	10.692	0.125	0	1.65001	0.125	0.125	3.24	1.28	12	0	67.2	0
Austrovenus	12	280.24	138.374	2.17	356.386	3.01374	0	0.39333	0	0.066	0	1.15273	0	0	2.11565	0.125	0	1.89	0.64	6	0.81	30.4	0.089
Austrovenus	13	208.97	118.863	0	184.245	1.69	0	0.782143	0	0.033	0	0.33	0.125	0	0.3	0.125	0	1.62	0.32	3	0	24	0.6675
Austrovenus	14	79.89	223.257	7.29	206.079	4.13176	0	1.235	0	0.033	0.620808	3.25	0	0	8.68784	0	0.75	0	0.48	3	0	3.2	0
Austrovenus	15	148.21	149.13	0	36.849	1.69	0.19	1.3845	0	0.066	0.310404	5.448	0	0	4.37564	0	0	1.35	0.32	3	0.81	22.4	0.178
Austrovenus	16	297.68	143.533	6.51	138.043	4.29411	0.19	0.98	1.36	0	0	3.77667	0	0	2.1	0	0	0.81	0.16	15	0	38.4	0.0445
Austrovenus	17	0	429.075	3.08	25	0	0.38	0.235998	0	0.066	0.310404	1.36909	0	0	2.1	0	0	0	0.16	0	0.81	16	0
Austrovenus	18	23.41	143.533	0	24.566	0	0	2.208	0	0	0	1.515	0	0	2.08006	0	0	0.81	0	18	2.43	3.2	0.178
Austrovenus	19	80.24	223.572	0	0	1.69	0	0.84	1.36	0.033	0.465606	3.825	0.125	0	5.73119	0	0.375	0	0.96	33	0	11.2	0.356
Austrovenus	20	395.438	0	0	222.29	0	0.19	2.106	1.36	0.099	0.310404	8.0625	0.125	0	3	0.125	0	2.16	0.48	30	0	32	0.1335
Austrovenus	21	330.95	0	1.54	0	0	0.19	1.482	2.72	0.099	0.155202	2.34	0	0	48.1989	0.25	0.375	1.89	0.8	12	0	43.2	0.1335
Austrovenus	22	113.97	0	1.46	181.942	2.03165	0	2.914	0	0.033	0	12.265	0.625	0	1.5	0	0	1.08	0.32	0	0	22.4	0.0445
Austrovenus	23	35.51	95.4336	12.14	25	1.69	0	1.10132	1.36	0	0.310404	1.47634	0	0	1.39	0	0	0	0.32	21	0	0	0
Austrovenus	24	307.314	83.896	4.53	25	1.47773	0	1.31158	4.08	0.066	0	13.92	0	0	1.6	0.125	0	0.81	0.64	27	0	68.8	0.1335
Austrovenus	25	306.19	63.1077	0	50	0	0	2.04531	2.72	0.066	0	4.42902	0.25	0	4.1967	0	0	0.54	0.48	15	0.81	8	0.178
Austrovenus	26	30.062	103.484	0	245.785	0	0.19	5.06667	0	0	0.310404	7	0	0	1.2	0	0	0	0.32	12	0	1.6	0
Austrovenus	27	476.38	0	20.685	307.075	0	0	1.80932	0	0.033	0	14.7	0.25	0	2.11565	0	0	2.16	0.96	6	0	56	0
Austrovenus	28	280.93	92.7896	0	0	2.61393	0.19	1.2705	0	0.099	0	27.06	0.125	0	1.2	0.125	0.125	1.08	0.16	21	0	24	0.0445
Austrovenus	29	613.38	92.7896	0	61.415	5	0.38	2.3625	1.36	0.033	0.155202	26.16	0	0	2.12	0.125	0	2.7	0.32	12	0	91.2	0
Austrovenus	30	4.9	25.0565	39.9	61.415	0	0.19	1.568	1.36	0.033	0.310404	9.27	0.5	0	2.40334	0	0	0.27	0	3	0	0	0.356
Austrovenus	31	31.77	167.612	0	82.8214	3.38	0	0.230733	2.72	0.396	7.28	1.05143	0.125	0	1.38	0	0	8.1	0	3	2.43	9.6	0.2225
Austrovenus	32	27.82	524.65	0	38.4697	1.69	0	1.749	2.72	0.33	5.588	0.61	0.25	0.01	0.9	0	0	5.13	0.16	3	3.24	11.2	0.4895
Austrovenus	33	51.94	363.838	0	252.4	0	0.19	0.6922	1.36	0.066	5.17556	0.27	0	0	0.9	0	0	7.29	0.16	0	1.62	9.6	0.089
Austrovenus	34	93.43	266.129	0	72.7299	1.69	0.19	2.05	2.72	0.429	5.616	2.05	0	0.02	0.3	0	0	5.94	0	21	2.43	16	0.3115
Austrovenus	35	173.18	184.241	0	0	0	0.19	1.14	1.36	0.33	7.228	0.54	0	0	1.68	0.125	0	4.59	0.16	3	2.43	16	0.0445
Austrovenus	36	0.62	384.346	0	110	0	0.38	0.3461	2.72	0.528	8.213	0	0	0	0.3	0	0	4.59	0	18	3.24	3.2	0.089
Austrovenus	37	136.22	240.8	0	15.1924	1.69	0.19	1.26903	4.08	1.287	4.84	0	0	0.06	0.82	0	0	8.64	0	15	4.05	19.2	0.1335
Austrovenus	38	83.85	411.828	0	85.6089	1.69	0	2.23	1.36	0.693	4.522	2.33182	0	0	0.6	0	0	7.56	0	0	2.43	12.8	0.0445
Austrovenus	39	51.84	215.557	0	159.461	1.69	0.38	0.230733	2.72	0.264	8.48	0.7975	0	0.02	0.64	0	0	6.48	0	12	5.67	6.4	0.1335
Austrovenus	40	26.19	466.393	0	0	0	0.19	3.192	1.36	1.122	8.127	0	0	0.05	0	0	0	11.61	0	3	0.81	1.6	0.4005
Austrovenus	41	116.32	398.82	0	80	0	1.14	0.3461	0	0.297	4.56	0	0.125	0	0.43005	0.125	0	7.83	0	0	0.81	0	0.178
Macomona	42	0	0	0	0	0	0.504	0	1.36	0.363	0	0	0	0.16	0.9	0	0	0	0	3	3.24	0	0
Macomona	43	0	305.284	0	15.6017	0	1.84	0	1.36	0.066	0	0	0.125	0.06	0.6	0	0	0	0	3	3.24	0	0.089
Macomona	44	0	182.401	0	97.4104	0	2.37857	0	2.72	0.033	0	0	0.125	0.17	0.6	0	0	0	0	3	3.24	0	0.089
Macomona	45	0	973.008	0	48.7929	0	2.2944	0	0	0.165	0	0	0	0.01	0	0	0	0	0	3	6.48	0	0.089
Macomona	46	0	454.389	0	13.6557	0	0.1912	0	0	0.165	0	0	0	0.04	5.20114	0	0	0.27	0	6	1.62	0	0
Macomona	47	27.51	887.233	0	17.4809	0	1.35	0	0	0.165	0	0	0	0.01	1.2	0	0	0.27	0	0	0.81	0	0.089
Macomona	48	25.08	0	0	15.5182	0	0.7648	0	0	0	0	0	0	0.09	3.20556	0	0	0.27	0	0	3.24	0	0.0445
Macomona	49	32.45	639.923	0	0	0	1.212	0	0	0.033	0	0	0	0.08	0.6	0	0	0	0	3	1.62	0	0
Macomona	50	17.75	262.762	0	119.168	0	3.344	0	1.36	0.165	0	0	0	0.66	1.2	0	0	0	0	3	0	0	0
Macomona	51	21.3	895.006	0	53.61	0	1.26	0	0	0.396	0	0	0	0.03	0.3	0	0	0	0	3	1.62	0	0.1335
Macomona	52	0	559.394	0	69.9103	0	1.26	0	1.36	0.165	0	0	0	0.07	0.6	0	0	0	0	9	4.86	0	0.2225
Macomona	53	0	937.687	0	53.61	0	16.2933	0	0	0.462	0	0	0	0.14	2.1	0	0	0	0	0	0.81	0	0.0445
Macomona	54	0	631.232	0	17.87	0	3.3	0	0	0.099	0	0	0	0.03	1.2	0	0	0.27	0	0	6.48	0	0.979
Macomona	55	0	827.85	0	19.1931	0	6.46	0	0	0.462	0	0	0	0.06	1.2	0	0	0	0	0	0	0	0.178
Macomona	56	0	0	0	0	0	3.828	0	2.72	0.264	0	0	0	0.01	2.1	0	0	0	0	0	5.67	0	0
Macomona	57	0	347.408	0	0	0	4.5675	0	0	0.099	0	0	0	0.18	1.5	0	0	0.27	0	6	3.24	0	0
Macomona	58	0	384.983	0	18.7254	0	2.06	0	0	0.132	0	0	0	0.02	0.78892	0	0	0	0	9	6.48	0	0.445
Macomona	59	6.16	575.091	0	52.8937	0	1.8425	0	0	0.396	0	0	0.125	0.11	0.3	0	0	0.54	0	0	0.81	0	0.0445
Macomona	60	0	877.912	0	0	0	0.54	0	1.36	0.33	0	0	0.125	0.04	1.2	0	0	0	0	3	5.67	0	0.4005
Macomona	61	0	462.88	0	35.74	0	3.304	0	2.72	0.264	0	0	0	0.03	0.3	0	0	0.27	0	6	7.29	0	0.3115
Macomona	62	0	503.682	0	17.87	0	3.6328	0	0	0.198	0	0	0	0.02	0.78892	0	0	0	0	6	2.43	0	0
Macomona	63	0	131.536	0	107.22	0	1.612	0	0	0.231	0	0	0	0.03	0.9	0	0	0	0	9	0.81	0	0.712
Macomona	64	0	583.763	0	54.1716	0	2.95714	0	1.36	0.297	0	0	0	0.04	4.2	0	0	0.27	0	0	4.05	0	0.267
Macomona	65	0	232.161	0	0	0	0.5	0	0	0.363	0	0	0	0.05	1.5	0	0	0.54	0	0	6.48	0	0.089
Macomona	66	0.45	0	0	0	0	11.385	0	0	0.099	0	0	0	0.03	1.2	0	0	0.27	0	3	4.86	0	0
Macomona	67	0	257.802	0	21.7321	0	1.984	0	0	0.099	0	0	0	0.01	0.3	0	0	0.27	0	12	2.43	0	0.0445
Macomona	68	0	670.259	0	0	0	3.57	0	1.36	0.066	0	0	0	0	0.6	0	0	0	0	12	4.05	0	0.2225
Macomona	69	0	455.823	0	58.498	1.69	2.864	0	0	0.165	0	0	0	0.03	0.9	0	0	0	0	0	2.43	0	0.3115
Macomona	70	0	922.235	0	89.35	0	0.96	0	0	0.099	0	0	0	0.02	1.29114	0	0	0.54	0	0	3.24	0	0.3115
