# Supplementary material for: Density of Key-Species Determines Efficiency of Macroalgae Detritus Uptake by Intertidal Benthic Communities
Source: PLoS One. 2016 Jul 14;11(7):e0158785. doi: 10.1371/journal.pone.0158785 (PMC4945087; doi:10.1371/journal.pone.0158785)
Supplement: S3 Table — (XLSX) [file pone.0158785.s004.xlsx]

## Sheet: Sheet1
species	site	d15NAIR, ‰	Nitrogen % w/w	d13CVPDB, ‰	Carbon % w/w	C:N mol ratio
Aonides trifada	Austrovenus	9.30422	9.18749	-14.1732	35.2848	4.48061
Aonides trifada	Austrovenus	8.74539	8.13805	-12.4127	32.0211	4.59053
Aonides trifada	Austrovenus	10.0612	6.6556	-13.0004	25.9821	4.55442
Aonides trifada	Austrovenus	9.66094	7.41876	-12.6794	28.0737	4.41485
Anthopleura aureoradiata	Austrovenus	9.41439	8.64797	-13.2547	34.5586	3.99616
Anthopleura aureoradiata	Austrovenus	9.53676	6.44048	-13.747	27.2171	4.22594
Austrovenus stutchburyi	Austrovenus	7.02489	10.5596	-17.3569	38.1394	4.21378
Austrovenus stutchburyi	Austrovenus	6.97237	10.4702	-17.505	37.8586	4.21849
Heteromastus filiformis	Austrovenus	9.07835	7.52083	-12.7845	29.4009	4.56081
Heteromastus filiformis	Austrovenus	8.38969	6.82076	-13.0173	27.1255	4.63972
Heteromastus filiformis	Austrovenus	9.3168	9.13772	-12.6975	33.4576	4.27173
Macomona liliana	Austrovenus	8.52332	4.45473	-9.96879	18.7199	4.90264
Macomona liliana	Austrovenus	7.30119	5.53581	-11.1838	22.7788	4.8006
Macomona liliana	Austrovenus	8.79345	2.60222	-11.613	11.2257	5.03289
Nereis sp.	Austrovenus	8.9416	5.73776	-9.46952	20.1856	4.10437
Nereis sp.	Austrovenus	8.96557	6.96355	-9.45802	24.2891	4.06937
Nucula sp.	Austrovenus	6.75027	11.1526	-12.2764	39.4459	4.12642
Nucula sp.	Austrovenus	7.03336	9.69578	-12.1265	35.5868	4.28206
Orbinia papillosa	Austrovenus	9.54628	5.28413	-10.8095	19.0263	4.20075
Orbinia papillosa	Austrovenus	9.29359	4.39486	-11.3755	15.7561	4.18264
Parawaldeckia	Austrovenus	7.23	7.79426	-10.017	37.7688	5.65334
Parawaldeckia	Austrovenus	9.86	10.12	-10.46	42.62	4.91
Prinospio aucklandia	Austrovenus	8.2321	10.0948	-14.5812	37.0258	4.27911
Prinospio aucklandia	Austrovenus	7.99968	9.43022	-14.6407	35.1835	4.35276
Scoloplos cylindrifer	Austrovenus	9.40847	6.55021	-10.793	22.6839	4.04026
Scoloplos cylindrifer	Austrovenus	8.95902	12.3976	-11.2196	45.3307	4.26582
Scoloplos cylindrifer	Austrovenus	10.4901	6.95935	-10.6934	24.6923	4.13942
Scoloplos cylindrifer	Austrovenus	8.82381	6.51551	-10.2508	24.5867	4.40249
Scoloplos cylindrifer	Macomona	7.46174	10.606	-9.15916	40.4734	4.45209
Scoloplos cylindrifer	Macomona	7.97799	6.6304	-9.8077	24.6394	4.33547
Macomona liliana	Macomona	6.5417	9.67695	-9.77475	38.6656	4.66158
Macomona liliana	Macomona	6.14263	7.98277	-8.72378	34.8737	4.36862
Naineris. sp	Macomona	7.79334	8.62939	-9.59535	30.5719	4.13322
Naineris. sp	Macomona	8.24761	10.6886	-8.90102	37.6038	4.10449
