# Supplementary material for: Density of Key-Species Determines Efficiency of Macroalgae Detritus Uptake by Intertidal Benthic Communities
Source: PLoS One. 2016 Jul 14;11(7):e0158785. doi: 10.1371/journal.pone.0158785 (PMC4945087; doi:10.1371/journal.pone.0158785)
Supplement: S4 Table — (XLSX) [file pone.0158785.s005.xlsx]

## Sheet: Sheet1
species	site	d15NAIR, ‰	Nitrogen % w/w	d13CVPDB, ‰	Carbon % w/w	C:N mol ratio
Aonides trifada	Austrovenus	302.163	12.654	193.355	43.2608	3.98855
Aonides trifada	Austrovenus	311.983	13.3169	204.348	44.6683	3.9133
Aonides trifada	Austrovenus	242.577	12.847	151.979	43.5641	3.95616
Aonides trifada	Austrovenus	400.07	12.6541	260.77	43.7687	4.03534
Aonides trifada	Austrovenus	297.282	11.6094	189.992	41.6331	4.18384
Aonides trifada	Austrovenus	216.973	11.047	137.751	42.0246	4.43818
Aonides trifada	Austrovenus	382.658	11.9267	259.462	41.7462	4.08359
Aonides trifada	Austrovenus	318.006	12.7801	216.153	44.9049	4.09926
Aonides trifada	Austrovenus	255.857	11.4579	166.155	39.8631	4.05895
Aonides trifada	Austrovenus	274.322	12.0941	179.789	46.0243	4.43977
Aonides trifada	Austrovenus	312.124	13.6445	203.096	49.9002	4.26669
Heteromastus filiformis	Austrovenus	10.9004	12.0515	-8.95732	43.6361	4.22426
Heteromastus filiformis	Austrovenus	10.6643	12.6535	-9.1713	44.7686	4.12772
Heteromastus filiformis	Austrovenus	12.1197	10.7453	-8.92208	41.0451	4.45647
Heteromastus filiformis	Austrovenus	12.4473	10.6672	-7.68104	37.0776	4.05516
Heteromastus filiformis	Austrovenus	11.2981	12.5483	-7.90754	44.2297	4.11222
Heteromastus filiformis	Austrovenus	16.9562	8.48413	-3.75887	29.779	4.09496
Heteromastus filiformis	Austrovenus	140.906	11.4279	101.171	40.1002	4.0938
Heteromastus filiformis	Austrovenus	92.2625	12.1422	66.5836	44.8909	4.31329
Heteromastus filiformis	Austrovenus	106.856	10.9703	63.9677	39.4454	4.19492
Heteromastus filiformis	Austrovenus	11.0209	11.6318	-9.78764	42.6902	4.26055
Heteromastus filiformis	Austrovenus	46.2941	11.9223	17.8647	41.9171	4.10182
Heteromastus filiformis	Austrovenus	31.0503	12.8316	10.4819	47.034	4.27638
Heteromastus filiformis	Austrovenus	94.0737	11.9065	69.8872	45.1516	4.45037
Heteromastus filiformis	Austrovenus	36.2803	9.29197	8.19066	31.938	4.01002
Heteromastus filiformis	Austrovenus	34.6917	11.8468	13.5356	41.2618	4.06345
Heteromastus filiformis	Austrovenus	215.077	9.64452	139.605	34.0642	4.12064
Heteromastus filiformis	Austrovenus	17.1621	12.5248	-4.96931	44.5997	4.15439
Heteromastus filiformis	Austrovenus	118.261	9.97775	68.3385	35.9232	4.20039
Heteromastus filiformis	Austrovenus	15.3837	10.1472	-6.17198	34.7358	3.99372
Heteromastus filiformis	Austrovenus	37.8947	14.2632	15.3969	48.3968	3.95548
Heteromastus filiformis	Austrovenus	9.61159	13.014	-9.1294	47.7355	4.27935
Heteromastus filiformis	Austrovenus	14.7936	12.4195	-7.34375	43.9705	4.1305
Heteromastus filiformis	Austrovenus	23.4051	13.051	-0.0319312	51.7302	4.61978
Heteromastus filiformis	Austrovenus	47.507	11.6356	23.8914	40.0284	4.01353
Heteromastus filiformis	Austrovenus	279.468	11.8618	171.019	41.2765	4.05976
Heteromastus filiformis	Austrovenus	51.7799	13.4346	23.874	48.1978	4.18067
Heteromastus filiformis	Austrovenus	151.864	11.8895	92.5689	44.7587	4.3845
Heteromastus filiformis	Austrovenus	116.735	10.2105	70.9372	36.7535	4.19953
Heteromastus filiformis	Austrovenus	46.4903	11.6942	21.1316	45.0121	4.49063
Heteromastus filiformis	Austrovenus	67.4509	12.9291	41.5937	44.7595	4.0389
Heteromastus filiformis	Austrovenus	83.6596	10.9588	49.1178	38.2814	4.0754
Heteromastus filiformis	Austrovenus	16.3818	8.7533	-6.05035	30.9186	4.12093
Heteromastus filiformis	Austrovenus	69.4318	12.2852	34.529	45.6556	4.36053
Heteromastus filiformis	Austrovenus	99.2796	10.7373	65.139	39.2835	4.26836
Heteromastus filiformis	Austrovenus	87.6861	11.2372	43.3481	43.8587	4.5829
Heteromastus filiformis	Austrovenus	22.7172	13.182	-0.0368331	47.5559	4.20097
Nucula sp.	Austrovenus	194.516	11.3027	88.3887	39.2757	4.05405
Nucula sp.	Austrovenus	156.918	11.7629	69.0542	41.8932	4.17357
Nucula sp.	Austrovenus	44.0268	9.18891	9.82317	34.0476	4.32285
Nucula sp.	Austrovenus	26.2908	11.8016	0.621691	44.1203	4.3739
Nucula sp.	Austrovenus	72.5042	9.42007	24.4138	31.7943	3.95812
Nucula sp.	Austrovenus	249.86	10.8335	113.032	38.1647	4.10999
Nucula sp.	Austrovenus	114.668	11.5578	50.0941	41.1916	4.15797
Nucula sp.	Austrovenus	124.665	11.4365	54.7753	40.3778	4.11905
Nucula sp.	Austrovenus	247.348	9.67395	117.744	34.8344	4.20099
Nucula sp.	Austrovenus	76.0465	10.2924	23.7215	36.5428	4.1422
Nucula sp.	Austrovenus	144.508	10.4363	58.3628	38.7938	4.33671
Nucula sp.	Austrovenus	185.116	12.6439	77.2824	43.4034	4.01695
Nucula sp.	Austrovenus	99.8926	11.0685	44.8564	42.2517	4.47419
Nucula sp.	Austrovenus	83.5042	10.5405	29.841	41.998	4.67178
Nucula sp.	Austrovenus	77.0896	12.3788	28.4933	45.9416	4.35311
Nucula sp.	Austrovenus	54.0107	11.4642	16.543	39.4389	4.03581
Nucula sp.	Austrovenus	61.5152	11.1277	19.5919	41.9759	4.41094
Nucula sp.	Austrovenus	116.244	13.1165	51.6138	43.8624	3.90141
Nucula sp.	Austrovenus	58.0435	10.3816	16.1873	37.733	4.26083
Nucula sp.	Austrovenus	58.4217	10.5456	15.2998	41.1081	4.55739
Nucula sp.	Austrovenus	55.2987	10.8464	14.0696	42.8061	4.63572
Orbinia papillosa	Austrovenus	12.9557	13.9586	-6.92608	47.2072	3.94559
Orbinia papillosa	Austrovenus	19.488	13.7481	-4.71857	45.4147	3.85391
Orbinia papillosa	Austrovenus	26.3138	13.88	0.518618	46.7439	3.92901
Orbinia papillosa	Austrovenus	58.7699	12.0315	17.1299	44.0677	4.27516
Orbinia papillosa	Austrovenus	13.9874	13.8556	-7.46791	46.4617	3.91215
Orbinia papillosa	Austrovenus	101.638	13.0271	33.7193	44.0416	3.94424
Orbinia papillosa	Austrovenus	17.004	11.3581	-5.02179	38.4277	3.94715
Orbinia papillosa	Austrovenus	16.1065	13.4356	-6.26738	45.2996	3.93355
Orbinia papillosa	Austrovenus	18.5953	13.4053	-5.36461	45.2411	3.93734
Orbinia papillosa	Austrovenus	29.3388	12.2143	1.28454	42.2439	4.03499
Orbinia papillosa	Austrovenus	23.6492	12.4789	0.908532	48.9497	4.57637
Orbinia papillosa	Austrovenus	39.6069	13.0592	5.74388	45.5116	4.05745
Orbinia papillosa	Austrovenus	21.3221	8.0686	-6.13414	27.7453	4.01179
Orbinia papillosa	Austrovenus	28.9648	11.4059	0.330939	42.2666	4.3233
Orbinia papillosa	Austrovenus	18.5724	13.7623	-3.89624	46.7075	3.95952
Orbinia papillosa	Austrovenus	41.3126	12.9305	8.55647	44.594	4.02354
Orbinia papillosa	Austrovenus	24.0402	12.4464	-0.430416	43.2582	4.05482
Orbinia papillosa	Austrovenus	65.4262	11.7453	15.1016	38.9359	3.86754
Orbinia papillosa	Austrovenus	27.0387	13.2069	3.11154	45.9862	4.06231
Orbinia papillosa	Austrovenus	19.6216	13.1266	-2.80585	44.4403	3.94978
Orbinia papillosa	Austrovenus	11.541	13.9303	-5.945	53.4653	4.46765
Orbinia papillosa	Austrovenus	25.8497	13.8615	1.19749	47.1815	3.97107
Orbinia papillosa	Austrovenus	26.5507	12.7775	0.528657	44.1388	4.03015
Orbinia papillosa	Austrovenus	24.1063	13.6181	-0.381746	51.1967	4.38652
Prinospio aucklandia	Austrovenus	488.539	9.82927	320.988	33.8893	4.02243
Prinospio aucklandia	Austrovenus	408.497	9.83845	268.089	33.9196	4.02227
Prinospio aucklandia	Austrovenus	118.054	10.1604	87.5782	34.9586	4.01413
Prinospio aucklandia	Austrovenus	332.445	9.4394	222.783	31.3962	3.88043
Prinospio aucklandia	Austrovenus	420.646	8.68807	273.577	28.6827	3.85162
Prinospio aucklandia	Austrovenus	376.524	9.55722	265.045	33.8206	4.12854
Prinospio aucklandia	Austrovenus	301.27	8.31386	232.49	30.0665	4.21916
Prinospio aucklandia	Austrovenus	822.643	9.34659	526.812	33.0144	4.12095
Prinospio aucklandia	Austrovenus	982.816	9.80685	622.812	34.6057	4.11685
Prinospio aucklandia	Austrovenus	541.81	10.0206	336.35	35.1814	4.09607
Prinospio aucklandia	Austrovenus	334.855	12.3942	257.567	43.213	4.06766
Prinospio aucklandia	Austrovenus	331.98	11.8968	229.599	41.1588	4.03627
Prinospio aucklandia	Austrovenus	541.378	11.4588	354.215	38.6314	3.93323
Prinospio aucklandia	Austrovenus	792.19	9.37829	534.55	33.7141	4.19406
Prinospio aucklandia	Austrovenus	568.299	8.92027	368.887	30.1407	3.94205
Prinospio aucklandia	Austrovenus	810.685	11.9174	524.019	40.8591	3.99994
Prinospio aucklandia	Austrovenus	1041.83	9.73482	674.656	34.4859	4.13295
Prinospio aucklandia	Austrovenus	372.169	11.287	259.272	39.7812	4.11194
Prinospio aucklandia	Austrovenus	1175.84	8.82858	711.943	30.2485	3.99724
Prinospio aucklandia	Austrovenus	552.249	9.82501	363.095	34.575	4.10559
Prinospio aucklandia	Austrovenus	138.251	12.0421	94.8913	43.0043	4.16636
Prinospio aucklandia	Austrovenus	503.141	10.9574	366.878	37.9616	4.04187
Prinospio aucklandia	Austrovenus	505.441	7.92181	363.966	27.9661	4.11864
Prinospio aucklandia	Austrovenus	518.869	9.61234	342.085	33.3762	4.05093
Prinospio aucklandia	Austrovenus	902.207	9.67738	573.71	34.5833	4.16923
Prinospio aucklandia	Austrovenus	546.1	9.44554	372.257	33.0924	4.0874
Parawaldeckia sp.	Austrovenus	395.988	5.3423	198.195	28.6568	6.25816
Parawaldeckia sp.	Austrovenus	624.01	6.41453	282.627	31.092	5.65498
Parawaldeckia sp.	Austrovenus	186.102	4.15322	73.9164	23.025	6.46789
Parawaldeckia sp.	Austrovenus	508.162	6.35932	236.204	30.1025	5.52255
Parawaldeckia sp.	Austrovenus	326.727	5.15429	151.749	26.718	6.04757
Parawaldeckia sp.	Austrovenus	261.727	6.58073	114.716	29.9718	5.31356
Parawaldeckia sp.	Austrovenus	631.388	6.76739	305.021	29.23	5.03913
Parawaldeckia sp.	Austrovenus	329.817	5.52077	134.65	29.2881	6.18925
Parawaldeckia sp.	Austrovenus	312.104	6.5522	153.535	32.3575	5.76149
Parawaldeckia sp.	Austrovenus	669.556	6.21227	268.743	28.2597	5.30718
Parawaldeckia sp.	Austrovenus	541.265	4.31464	220.4	24.2882	6.56745
Parawaldeckia sp.	Austrovenus	503.377	6.27879	230.003	33.0029	6.1323
Parawaldeckia sp.	Austrovenus	378.206	4.65378	144.417	25.9098	6.49539
Parawaldeckia sp.	Austrovenus	438.434	4.79784	158.113	22.977	5.58722
Parawaldeckia sp.	Austrovenus	302.804	7.6439	131.661	31.8981	4.86852
Parawaldeckia sp.	Austrovenus	897.657	7.11371	491.033	35.6043	5.83919
Parawaldeckia sp.	Austrovenus	599.452	5.45456	222.473	32.4589	6.94258
Parawaldeckia sp.	Austrovenus	659.566	5.91037	317.062	32.9806	6.51016
Parawaldeckia sp.	Austrovenus	758.633	5.00572	301.899	24.4312	5.69411
Parawaldeckia sp.	Austrovenus	172.392	4.65077	70.2021	23.7624	5.96092
Parawaldeckia sp.	Austrovenus	448.791	6.3012	212.072	32.9384	6.09854
Parawaldeckia sp.	Austrovenus	755.06	6.03406	316.528	28.2434	5.46079
Parawaldeckia sp.	Austrovenus	266.522	6.11287	121.526	30.8903	5.89553
Parawaldeckia sp.	Austrovenus	778.513	6.27408	355.205	32.8203	6.10295
Parawaldeckia sp.	Austrovenus	738.873	4.26185	256.219	26.7104	7.31188
Parawaldeckia sp.	Austrovenus	677.543	4.93487	304.284	26.5524	6.27733
Naineris sp.	Macomona	439.256	12.3381	207.729	40.8702	3.86461
Naineris sp.	Macomona	466.93	12.5055	226.198	41.4309	3.84668
Naineris sp.	Macomona	100.458	13.9227	42.8233	46.1105	3.86386
Naineris sp.	Macomona	423.352	11.5517	207.262	38.9813	3.93692
Naineris sp.	Macomona	847.219	13.0758	432.202	45.5945	4.05822
Naineris sp.	Macomona	682.75	8.91475	331.523	30.0057	3.92682
Naineris sp.	Macomona	180.633	12.5982	91.0768	45.6967	4.21844
Naineris sp.	Macomona	713.257	12.9663	364.139	44.2572	3.98212
Naineris sp.	Macomona	136.744	13.8875	60.9539	53.947	4.51607
Naineris sp.	Macomona	598.558	12.4517	294.244	47.2629	4.41675
Naineris sp.	Macomona	344.533	9.72966	159.58	33.144	3.97425
Naineris sp.	Macomona	564.39	12.2743	289.957	44.2774	4.18918
Naineris sp.	Macomona	385.554	11.7666	180.448	40.611	4.02662
Naineris sp.	Macomona	1129.25	13.1815	582.49	43.5652	3.85588
Naineris sp.	Macomona	552.983	13.6963	282.923	45.8295	3.9038
Naineris sp.	Macomona	1331.89	10.4596	762.901	35.2244	3.92895
Naineris sp.	Macomona	594.241	13.423	313.805	47.851	4.14361
Naineris sp.	Macomona	760.798	11.6021	381.452	40.6911	4.07441
Naineris sp.	Macomona	470.774	18.0913	240.082	62.9117	4.05704
Naineris sp.	Macomona	662.563	13.7824	351.886	44.5983	3.75851
Naineris sp.	Macomona	398.337	11.4871	186.587	39.1715	3.97838
Naineris sp.	Macomona	941.317	11.039	519.124	37.7116	3.98558
Naineris sp.	Macomona	797.762	13.4054	410.057	45.5933	3.96797
Naineris sp.	Macomona	969.871	11.2652	498.353	37.9175	3.92687
Naineris sp.	Macomona	202.116	13.9744	97.983	48.6413	4.04731
Nereis sp.	Austrovenus	440.875	13.1908	261.345	43.775	3.87171
Nereis sp.	Austrovenus	492.296	12.5135	306.879	42.0491	3.92036
Nereis sp.	Austrovenus	587.473	11.1224	389.233	37.5676	3.94059
Nereis sp.	Austrovenus	281.249	12.5181	159.862	41.1895	3.83879
Nereis sp.	Austrovenus	243.038	11.0843	127.717	36.5293	3.84487
Nereis sp.	Austrovenus	555.477	13.3987	342.914	44.9719	3.91586
Nereis sp.	Austrovenus	668.024	9.46523	428.421	31.1263	3.83657
Nereis sp.	Austrovenus	311.548	11.9844	186.788	39.1044	3.80678
Nereis sp.	Austrovenus	502.95	11.6075	318.62	38.8356	3.90336
Nereis sp.	Austrovenus	319.971	12.706	214.007	42.5895	3.91056
Nereis sp.	Austrovenus	410.105	10.1819	251.905	33.6093	3.85103
Nereis sp.	Austrovenus	534.636	13.7249	316.305	43.8698	3.72909
Nereis sp.	Austrovenus	955.418	11.7056	567.987	41.3933	4.12555
Nereis sp.	Austrovenus	303.672	12.1685	161.82	40.2952	3.86335
Nereis sp.	Austrovenus	579.275	12.2918	375.922	41.5651	3.94512
Nereis sp.	Austrovenus	767.063	12.9875	480.348	44.024	3.95467
Nereis sp.	Austrovenus	558.203	13.406	350.573	44.2167	3.84799
Nereis sp.	Austrovenus	438.427	11.0017	271.513	36.9396	3.91722
Nereis sp.	Austrovenus	1009.95	12.5473	632.192	45.7294	4.25197
Nereis sp.	Austrovenus	672.66	14.3936	427.777	47.2476	3.82963
Nereis sp.	Austrovenus	806.715	12.8462	516.952	43.8198	3.97962
Nereis sp.	Austrovenus	335.994	12.8754	197.269	41.5717	3.76689
Nereis sp.	Austrovenus	372.459	10.62	225.057	34.9107	3.83514
Nereis sp.	Austrovenus	27.8234	11.7354	-1.19564	37.9566	3.77342
Nereis sp.	Macomona	173.041	7.41557	93.3524	24.3726	3.83446
Nereis sp.	Macomona	432.366	15.1139	258.737	48.3285	3.73055
Nereis sp.	Macomona	254.819	15.3271	142.532	48.535	3.69439
Nereis sp.	Macomona	216.681	13.9582	110.324	49.0241	4.09759
Nereis sp.	Macomona	486.019	11.7273	295.508	39.1731	3.89707
Scoloplos cylindrifer	Austrovenus	535.568	9.29903	300.947	32.764	4.11061
Scoloplos cylindrifer	Austrovenus	611.957	12.8615	323.437	46.8841	4.25287
Scoloplos cylindrifer	Austrovenus	493.258	7.75317	260.173	27.4279	4.12723
Scoloplos cylindrifer	Austrovenus	715.731	5.59802	392.382	20.2537	4.22101
Scoloplos cylindrifer	Austrovenus	470.991	8.52918	248.036	33.8651	4.64703
Scoloplos cylindrifer	Austrovenus	14.4065	9.55125	-5.49151	33.9036	4.14126
Scoloplos cylindrifer	Austrovenus	680.436	5.62301	382.173	20.1554	4.18185
Scoloplos cylindrifer	Austrovenus	591.956	4.82232	320.78	17.211	4.16386
Scoloplos cylindrifer	Austrovenus	627.061	7.15304	348.794	25.2312	4.12911
Scoloplos cylindrifer	Austrovenus	1095.32	10.578	615.122	36.9856	4.07921
Scoloplos cylindrifer	Austrovenus	277.029	14.4685	154.681	49.578	3.97714
Scoloplos cylindrifer	Austrovenus	708.102	12.7461	389.798	44.7782	4.09862
Scoloplos cylindrifer	Austrovenus	366.206	12.0263	206.018	47.8942	4.64619
Scoloplos cylindrifer	Austrovenus	697.279	13.5813	375.222	44.2203	3.79862
Scoloplos cylindrifer	Austrovenus	936.738	8.57873	519.306	29.9308	4.07045
Scoloplos cylindrifer	Austrovenus	1167.61	6.66954	646.192	23.1747	4.0572
Scoloplos cylindrifer	Austrovenus	99.343	9.04775	44.2743	31.4922	4.06078
Scoloplos cylindrifer	Austrovenus	645.786	10.9362	374.575	44.3554	4.73182
Scoloplos cylindrifer	Austrovenus	114.945	12.7801	57.969	45.1085	4.11786
Scoloplos cylindrifer	Austrovenus	1587.29	10.4241	828.441	37.9794	4.25065
Scoloplos cylindrifer	Austrovenus	1252.3	12.5189	646.019	42.1562	3.92864
Scoloplos cylindrifer	Austrovenus	1012.94	13.7202	575.315	46.8684	3.98534
Scoloplos cylindrifer	Austrovenus	644.878	10.9932	365.789	39.6124	4.20392
Scoloplos cylindrifer	Austrovenus	798.294	12.7685	447.142	49.4919	4.52343
Scoloplos cylindrifer	Austrovenus	571.493	3.2177	300.35	11.2312	4.07219
Scoloplos cylindrifer	Austrovenus	841.815	12.2729	483.521	51.6731	4.88589
Scoloplos cylindrifer	Austrovenus	813.726	13.5088	444.785	47.7227	4.12418
Scoloplos cylindrifer	Macomona	504.921	13.2597	291.853	45.4261	3.99686
Scoloplos cylindrifer	Macomona	303.627	6.39699	161.52	22.0335	4.01841
Scoloplos cylindrifer	Macomona	625.334	5.69464	359.272	19.663	4.02838
Scoloplos cylindrifer	Macomona	16.5025	5.71789	-1.987	19.1869	3.91485
Scoloplos cylindrifer	Macomona	339.832	7.31241	183.376	26.0026	4.14861
Scoloplos cylindrifer	Macomona	12.398	12.8703	-5.76342	45.6504	4.13811
Scoloplos cylindrifer	Macomona	324.934	4.7133	178.715	16.4563	4.07338
Scoloplos cylindrifer	Macomona	387.785	4.58626	219.847	16.2908	4.15432
Scoloplos cylindrifer	Macomona	119.403	11.7737	55.3865	41.7936	4.14136
Scoloplos cylindrifer	Macomona	245.025	6.7433	135.984	19.1718	3.33114
Scoloplos cylindrifer	Macomona	520.737	7.94446	298.579	27.3414	4.00323
Scoloplos cylindrifer	Macomona	51.4104	13.5356	20.4334	47.7619	4.11672
Scoloplos cylindrifer	Macomona	1092.93	7.59978	617.609	26.6072	4.08455
Scoloplos cylindrifer	Macomona	718.691	5.57178	397.023	19.14	4.00769
Scoloplos cylindrifer	Macomona	298.032	9.47984	162.87	34.5024	4.24583
Scoloplos cylindrifer	Macomona	389.096	4.29108	226.923	14.9698	4.0867
Scoloplos cylindrifer	Macomona	263.539	5.43157	133.876	18.9215	4.06319
Scoloplos cylindrifer	Macomona	426.711	5.22171	236.215	18.7768	4.19523
Scoloplos cylindrifer	Macomona	482.492	9.91056	260.464	36.8477	4.33769
Scoloplos cylindrifer	Macomona	602.544	4.66483	340.299	16.2747	4.07026
Scoloplos cylindrifer	Macomona	493.423	5.45107	280.139	19.1185	4.10787
Macomona liliana	Austrovenus	58.7222	5.89843	16.0582	22.9206	3.88588
Macomona liliana	Austrovenus	39.8129	7.78082	5.59714	29.1274	3.74349
Macomona liliana	Austrovenus	48.5742	7.3324	10.9772	28.472	3.88304
Macomona liliana	Austrovenus	56.4702	7.18604	15.8009	25.5139	3.55049
Macomona liliana	Austrovenus	57.5069	7.15917	16.4745	26.4486	3.69437
Macomona liliana	Austrovenus	51.7079	6.59447	12.4803	24.5253	3.71906
Macomona liliana	Austrovenus	100.991	6.64657	40.975	24.8338	3.73633
Macomona liliana	Austrovenus	69.1386	8.71713	23.6012	31.3472	3.59605
Macomona liliana	Austrovenus	32.1247	9.26539	1.62507	33.3654	3.60108
Macomona liliana	Austrovenus	19.0751	6.84571	-6.64528	26.8381	3.92043
Macomona liliana	Austrovenus	36.5573	6.53226	3.73358	23.6816	3.62533
Macomona liliana	Austrovenus	32.2592	7.79574	0.947954	28.5913	3.66755
Macomona liliana	Austrovenus	67.9794	6.36394	17.2223	24.3666	3.82886
Macomona liliana	Austrovenus	60.1984	7.24721	16.681	25.474	3.51501
Macomona liliana	Austrovenus	18.6067	9.19907	-6.58547	34.1614	3.71357
Macomona liliana	Austrovenus	66.2601	6.27143	23.1902	22.6885	3.61776
Macomona liliana	Austrovenus	17.3989	9.007	-6.22464	31.9274	3.54473
Macomona liliana	Austrovenus	33.0345	7.26417	0.661918	27.7334	3.81783
Macomona liliana	Austrovenus	74.4303	7.25814	22.2921	27.7274	3.82018
Macomona liliana	Austrovenus	25.3034	7.58372	0.072318	28.0528	3.69909
Macomona liliana	Austrovenus	28.7691	7.29088	2.20552	26.3315	3.61156
Macomona liliana	Austrovenus	33.1159	6.47235	2.12162	26.9757	4.16784
Macomona liliana	Austrovenus	69.9822	6.83336	22.2942	26.6488	3.89981
Macomona liliana	Austrovenus	34.8176	8.18911	4.89459	29.9112	3.65255
Macomona liliana	Austrovenus	28.6908	6.83242	0.30414	27.5383	4.03054
Macomona liliana	Austrovenus	55.0824	5.81779	17.4177	21.157	3.63661
Macomona liliana	Austrovenus	29.5211	7.7896	3.12354	29.4553	3.78136
Macomona liliana	Austrovenus	47.7756	7.21765	11.1359	27.3948	3.79554
Macomona liliana	Austrovenus	44.9432	7.03556	10.0297	26.5265	3.77035
Macomona liliana	Austrovenus	42.3134	7.26983	8.48897	28.6399	3.93956
Macomona liliana	Macomona	49.1862	7.58469	11.1109	31.2151	4.11555
Macomona liliana	Macomona	39.7314	8.26643	9.10238	30.9441	3.74335
Macomona liliana	Macomona	47.5502	6.69182	11.2561	27.8604	4.16335
Macomona liliana	Macomona	46.8092	6.9104	11.5835	26.5734	3.84542
Macomona liliana	Macomona	48.3265	6.05628	11.9341	25.0647	4.13864
Macomona liliana	Macomona	56.205	8.42773	19.2248	29.8636	3.54349
Macomona liliana	Macomona	39.3747	9.3916	8.25983	35.6959	3.80083
Macomona liliana	Macomona	43.3391	6.78068	9.3708	27.9215	4.1178
Macomona liliana	Macomona	30.0375	7.22343	1.59142	29.151	4.03562
Macomona liliana	Macomona	27.9662	6.92918	1.74549	27.5573	3.97699
Macomona liliana	Macomona	32.3694	7.16064	3.14292	27.6258	3.858
Macomona liliana	Macomona	44.3055	6.87137	8.41384	26.8352	3.90537
Macomona liliana	Macomona	47.0951	7.19947	9.58641	29.5194	4.10022
Macomona liliana	Macomona	65.0068	7.00571	21.8881	27.3701	3.90684
Macomona liliana	Macomona	63.3631	6.94582	21.3167	25.7511	3.70743
Macomona liliana	Macomona	35.7462	6.69475	4.9304	27.3114	4.07952
Macomona liliana	Macomona	61.2561	7.31659	18.4624	28.2941	3.86711
Macomona liliana	Macomona	40.7924	7.09899	7.50019	27.7309	3.90631
Macomona liliana	Macomona	44.3519	6.16531	8.15037	24.5483	3.98169
Macomona liliana	Macomona	35.2683	8.7495	5.60974	32.2793	3.68927
Macomona liliana	Macomona	23.734	7.14399	-1.06857	29.8576	4.1794
Macomona liliana	Macomona	70.0015	8.62492	26.6861	30.7529	3.56558
Macomona liliana	Macomona	49.3585	4.24458	11.7157	14.7544	3.47606
Macomona liliana	Macomona	59.6295	8.40475	15.9545	34.7687	4.13679
Macomona liliana	Macomona	35.6994	6.93746	4.64214	27.7091	3.99413
Macomona liliana	Macomona	36.9768	7.2838	4.144	27.8181	3.81917
